# Supplementary material for: Bayesian Estimation of Three-Dimensional Chromosomal Structure from Single-Cell Hi-C Data
Source: J Comput Biol. 2019 Nov 7;26(11):1191–202. doi: 10.1089/cmb.2019.0100 (PMC6856950; doi:10.1089/cmb.2019.0100)
Supplement: Supplemental data [file Supp_Table1.xlsx]

## Sheet: Sheet1
Nodes	Mean Time	Variance Time	initializations
20	0.288774	0.00241127	10
40	0.778605	0.0858017	10
80	3.45926	0.834448	10
160	25.0085	70.711	10
320	173.431	3245.79	10
640	2637.85	555816	10
1280	24100.8	7.01755e+06	10
2560	121601	122345	6
