# Supplementary material for: Bayesian Estimation of Three-Dimensional Chromosomal Structure from Single-Cell Hi-C Data
Source: J Comput Biol. 2019 Nov 7;26(11):1191–202. doi: 10.1089/cmb.2019.0100 (PMC6856950; doi:10.1089/cmb.2019.0100)
Supplement: Supplemental data [file Supp_Table2.xlsx]

## Sheet: Cell1
Chromosome	Matrix Size	Index Pairs	Non-Zeros	Total Count	Comp Time (BFGS FS)	Comp Time (BFGS MS)	Comp Time (L-BFGS-B FS)	Comp Time (L-BFGS-B MS)	Efinal (BFGS FS)	Efinal (BFGS MS)	Efinal (L-BFGS-B FS)	Efinal (L-BFGS-B MS)
1	1923	1848003	3803	5250	25094.1	4757.18	3924.45	1363.01	1.95199	1.94769	1.93506	1.95163
2	1790	1601155	3880	5240	12432.3	2674.36	2834.73	924.965	2.03604	2.02439	2.01924	2.02258
3	1569	1230096	2358	3061	9636.14	3656.52	2672.96	1354.22	1.95339	1.94891	1.95354	1.96334
4	1534	1175811	2595	3407	13605.2	2532.87	2924.22	517.401	2.11356	2.10967	2.11949	2.10849
5	1487	1104841	3452	4743	9395.26	2111	2329.59	434.088	2.00015	1.97836	2.01382	2.01917
6	1466	1073845	3234	4577	9850.35	1872.2	1305.24	542.305	1.91337	1.89922	1.93173	1.89355
7	1423	1011753	2967	4014	7856.71	2715.09	1299.17	440.335	2.00011	1.97107	1.97846	1.98522
8	1263	796953	2642	3454	5066.75	1962.16	889.731	417.893	2.19574	2.12587	2.20318	2.13601
9	1214	736291	2738	3870	7399.9	1235.75	1301.61	558.29	1.81041	1.75858	1.77942	1.7621
10	1275	812175	2804	3883	4734.57	1538.41	1376.45	265.249	1.92174	1.91207	1.91133	1.90528
11	1189	706266	1929	2640	3816.29	1119.78	1589.13	647.943	1.65461	1.62503	1.65809	1.63678
12	1170	683865	2393	3192	4908.33	1406.01	839.883	310.486	1.99507	1.98251	1.98423	1.97718
13	1173	687378	2167	2880	5297.88	1748.98	849.509	597.658	2.10648	2.04056	2.07037	2.06362
14	1218	741153	2063	2632	5299.99	1706.81	980.448	567.696	2.0988	2.08926	2.09796	2.10065
15	1009	508536	2106	2827	2214.24	803.734	559.771	232.346	1.94913	1.93218	1.96871	1.94409
16	951	451725	1837	2447	2948.78	1147.62	585.694	419.905	1.84276	1.81403	1.82602	1.82227
17	918	420903	1563	2121	2884.04	1040.95	777.543	362.521	1.7453	1.72801	1.73011	1.73431
18	876	383250	1683	2184	1962.07	451.245	591.19	160.583	2.11578	2.11733	2.10411	2.11283
19	583	169653	1253	1730	892.433	178.069	135.081	60.3951	1.75818	1.75699	1.74277	1.73379
X	1679	1408681	3018	4155	21806	3273.11	2404.58	4332.84	2.04398	2.02157	2.03007	2.02663

## Sheet: Cell2
Chromosome	Matrix Size	Index Pairs	Non-Zeros	Total Count	Comp Time (BFGS FS)	Comp Time (BFGS MS)	Comp Time (L-BFGS-B FS)	Comp Time (L-BFGS-B MS)	Efinal (BFGS FS)	Efinal (BFGS MS)	Efinal (L-BFGS-B FS)	Efinal (L-BFGS-B MS)
1	1923	1848003	2794	3528	24033	5913.94	3225.67	778.638	2.10216	2.08663	2.08832	2.0862
2	1790	1601155	2756	3444	12810.3	4196.52	2430.4	980.225	2.10723	2.11837	2.1076	2.14936
3	1569	1230096	2423	2964	8028.06	2421.26	1608.79	618.637	2.23956	2.20988	2.22349	2.21741
4	1534	1175811	2276	2880	28717.5	9493.39	708.154	214.924	2.10418	2.07247	2.21925	2.10723
5	1487	1104841	2134	2696	18840.9	2690.69	3934.33	975.537	1.94981	1.91567	1.91659	1.91287
6	1466	1073845	2161	2643	14301.5	1976.12	1187.97	635.703	2.19203	2.19088	2.21423	2.17027
7	1423	1011753	1767	2177	11076.5	2487.86	2912.88	1106.13	1.93459	1.93099	1.92384	1.92854
8	1263	796953	1794	2204	6869.56	1615.77	981.022	723.817	2.03285	2.03904	2.03092	2.04997
9	1214	736291	1946	2535	5856.13	1020.73	839.549	366.688	1.97137	1.91036	1.97813	1.90966
10	1275	812175	1921	2454	4170.57	1565.46	1300.31	630.412	1.97383	1.97686	1.98576	1.9733
11	1189	706266	1987	2519	4677.97	1531.04	1025.85	1028.08	1.97954	1.96455	2.01325	1.97145
12	1170	683865	1639	2051	8373.04	1216.94	1079.2	392.293	1.96758	1.97722	1.97895	1.95861
13	1173	687378	1635	2102	4073.97	2976.54	1092.36	411.448	1.9236	1.8939	1.90272	1.90373
14	1218	741153	1735	2167	4726.39	2599.92	1285.53	633.255	2.07461	2.06029	2.10138	2.07272
15	1009	508536	1414	1750	2639.03	1000.41	563.484	273.149	1.99266	1.96489	1.98026	1.96927
16	951	451725	1349	1689	2377.83	1112.14	584.425	261.232	1.87136	1.87001	1.87832	1.86295
17	918	420903	1194	1507	2790.53	1146.36	895.76	465.069	1.77987	1.7874	1.81444	1.7874
18	876	383250	1322	1658	1910.16	543.816	567.241	119.187	1.99629	1.97626	2.01812	1.98252
19	583	169653	827	1074	651.919	243.977	185.997	206.297	1.62652	1.63665	1.63121	1.62323
X	1679	1408681	1984	2510	15603.1	4089.23	3538.02	1224.4	1.98824	1.99821	1.98788	1.97143

## Sheet: Cell3
Chromosome	Matrix Size	Index Pairs	Non-Zeros	Total Count	Comp Time (BFGS FS)	Comp Time (BFGS MS)	Comp Time (L-BFGS-B FS)	Comp Time (L-BFGS-B MS)	Efinal (BFGS FS)	Efinal (BFGS MS)	Efinal (L-BFGS-B FS)	Efinal (L-BFGS-B MS)
1	1923	1848003	1289	1501	57031.4	13846.8	7984.03	2514.81	1.99883	1.99283	1.99813	1.98571
2	1790	1601155	1279	1484	27904	8904.03	5400.26	2709.69	2.00209	1.99311	2.00236	1.99804
3	1569	1230096	1074	1301	17546.5	7928	4370.97	2655.55	1.87289	1.86723	1.85818	1.86895
4	1534	1175811	819	979	21127.1	7091.41	4900.68	2284.18	1.56997	1.56351	1.56366	1.55436
5	1487	1104841	1132	1345	36166.8	4151.14	4115.44	2309.95	2.00746	2.01638	2.00314	2.02225
6	1466	1073845	1002	1167	17532.7	4195.49	3268.57	1768.05	1.97537	1.9641	1.97576	1.97714
7	1423	1011753	964	1140	29370.6	8513.71	4058.31	1204.69	1.93935	1.9476	1.92945	1.94686
8	1263	796953	713	826	14009.2	7004.02	3512.7	1887.98	1.67763	1.67717	1.69501	1.6784
9	1214	736291	687	818	16888.7	3736.04	3378.17	1251.77	1.59462	1.58211	1.58827	1.58521
10	1275	812175	743	866	22038.1	5386.25	3580.8	1458.58	1.71687	1.70056	1.72206	1.698
11	1189	706266	804	961	14260.7	2729.27	3211.48	1653.03	1.80827	1.78281	1.7984	1.77652
12	1170	683865	740	865	7924.23	3942.25	2619.23	1285.61	1.75953	1.76566	1.76386	1.76279
13	1173	687378	717	848	12817.5	5678.64	3046.96	1874.87	1.78361	1.77385	1.77536	1.77977
14	1218	741153	750	878	12642.9	4595.13	3110.49	1834.69	1.81559	1.80321	1.80661	1.79169
15	1009	508536	535	625	11599	2365.41	2388.72	929.315	1.57486	1.57359	1.57732	1.56665
16	951	451725	732	865	7047.57	1600.54	1055.17	934.042	1.97443	2.00446	1.9773	1.96028
17	918	420903	591	708	6324.78	1814.14	1780.72	606.348	1.66377	1.6592	1.66337	1.65558
18	876	383250	570	676	4708.81	1807.58	1860.02	589.359	1.75375	1.75263	1.74665	1.74862
19	583	169653	286	327	1277.94	589.447	616.652	323.411	1.38885	1.38395	1.39592	1.38943
X	1679	1408681	806	1007	69379.4	7435.18	5985.3	3720.92	1.5785	1.45294	1.4656	1.44762

## Sheet: Cell4
Chromosome	Matrix Size	Index Pairs	Non-Zeros	Total Count	Comp Time (BFGS FS)	Comp Time (BFGS MS)	Comp Time (L-BFGS-B FS)	Comp Time (L-BFGS-B MS)	Efinal (BFGS FS)	Efinal (BFGS MS)	Efinal (L-BFGS-B FS)	Efinal (L-BFGS-B MS)
1	1923	1848003	3354	4251	22939.1	4472.06	3872.83	1172.92	2.19533	2.2084	2.20761	2.2151
2	1790	1601155	2514	3205	15280.2	6178.64	3574.12	2770.43	2.08882	2.07467	2.12115	2.06324
3	1569	1230096	2148	2613	10124.1	4632.28	2324.95	1028.42	2.2201	2.20976	2.24518	2.20461
4	1534	1175811	3071	4002	7921.52	3072	2401.63	600.782	2.22159	2.25985	2.17534	2.236
5	1487	1104841	2819	3698	9088.11	2297.88	1652.89	419.556	2.11114	2.12542	2.12597	2.14338
6	1466	1073845	2197	2792	10249.9	2285.34	1503.29	1442.23	2.13672	2.07914	2.08153	2.09517
7	1423	1011753	2463	3232	13021.7	3179.08	1611.94	1019.76	2.17053	2.17571	2.14047	2.13992
8	1263	796953	1751	2266	17637.6	1473.28	1542.42	825.842	1.96175	1.97127	1.98287	1.94303
9	1214	736291	2010	2643	5283.04	1360.3	929.51	338.222	1.94255	1.96708	1.9865	1.97303
10	1275	812175	2149	2722	6117.85	2401.99	1534.26	566.302	2.31828	2.28922	2.32922	2.22665
11	1189	706266	1938	2749	6100.99	1523.26	1411.27	447.889	1.57383	1.5493	1.5961	1.53398
12	1170	683865	1571	1958	6886.49	1769.73	1271.77	534.768	2.09011	2.06098	2.09533	2.11674
13	1173	687378	2401	3259	4789.58	967.959	967.289	423.162	1.98093	1.93902	1.92901	1.94194
14	1218	741153	1734	2096	7046.01	4273.27	1046.97	792.435	2.39703	2.33033	2.35872	2.32557
15	1009	508536	1924	2522	3164.77	1771.12	721.319	326.642	2.10266	2.10211	2.15889	2.1035
16	951	451725	1525	1914	2398.07	1019.21	533.78	439.97	2.22323	2.22421	2.22481	2.24816
17	918	420903	1428	1975	1883.81	1071.92	674.505	625.398	1.64217	1.60426	1.61857	1.6231
18	876	383250	1096	1332	2794.05	832.691	925.094	229.838	2.06347	2.079	2.02851	2.05789
19	583	169653	1060	1474	813.996	182.715	247.318	101.243	1.72709	1.6988	1.65537	1.65786
X	1679	1408681	2324	2889	15282.5	4406.19	3870.59	1893.28	2.14187	2.16694	2.12643	2.1508

## Sheet: Cell5
Chromosome	Matrix Size	Index Pairs	Non-Zeros	Total Count	Comp Time (BFGS FS)	Comp Time (BFGS MS)	Comp Time (L-BFGS-B FS)	Comp Time (L-BFGS-B MS)	Efinal (BFGS FS)	Efinal (BFGS MS)	Efinal (L-BFGS-B FS)	Efinal (L-BFGS-B MS)
1	1923	1848003	2605	3154	21432.3	3668.29	3770.93	1723.39	2.05348	2.04312	2.05109	2.03489
2	1790	1601155	2489	3105	19801.8	3698.58	2999.64	898.478	2.05013	1.99703	2.04879	2.02123
3	1569	1230096	2306	2779	9960.26	3393.84	2337.56	772.449	2.28967	2.27034	2.30191	2.27595
4	1534	1175811	2133	2574	14472.1	2594.49	1077.48	789.138	2.14654	2.12264	2.18654	2.12392
5	1487	1104841	2002	2468	8230.8	2787.58	3160	724.239	2.0388	2.05359	2.06587	2.04661
6	1466	1073845	2166	2646	7421.11	2210.04	1384.31	846.796	2.23134	2.19537	2.22067	2.21006
7	1423	1011753	1887	2314	7807.29	2872.86	2217.43	586.332	2.15153	2.1354	2.17117	2.15335
8	1263	796953	1640	2003	6085.57	2480.44	1525.93	691.295	2.09488	2.07012	2.06659	2.06673
9	1214	736291	1627	2010	9479.05	1753.87	984.039	533.053	2.03464	2.0035	2.00007	1.98379
10	1275	812175	1961	2377	6634.87	1451.99	1309.41	395.941	2.1759	2.17498	2.22283	2.18001
11	1189	706266	1756	2228	6570.16	1368.84	953.904	375.774	1.86721	1.8614	1.88112	1.84798
12	1170	683865	1358	1717	4993.23	1693.23	1737.69	631.084	1.78945	1.79376	1.79061	1.78221
13	1173	687378	1541	1835	6292.98	1426.02	1133.59	406.596	2.17108	2.12787	2.18493	2.14243
14	1218	741153	1486	1782	6252.58	1541.08	1565.95	921.894	1.99513	1.99435	1.99509	1.9929
15	1009	508536	1247	1477	4450.56	1077.96	939.212	322.584	2.06816	2.08493	2.05036	2.07553
16	951	451725	1324	1625	4012.02	1082.1	491.482	239.577	2.03187	2.02836	2.07556	2.0126
17	918	420903	1207	1498	3827.46	800.369	590.7	250.948	1.91846	1.89622	1.895	1.88951
18	876	383250	1037	1255	4406.27	862.395	625.938	363.399	1.967	1.98295	1.97825	1.96889
19	583	169653	804	1022	909.062	235.988	284.114	44.2381	1.73484	1.72988	1.73412	1.75976
X	1679	1408681	1832	2203	14883.1	21891.1	3930.62	281.857	1.98833	1.98966	2.02905	2.0412

## Sheet: Cell6
Chromosome	Matrix Size	Index Pairs	Non-Zeros	Total Count	Comp Time (BFGS FS)	Comp Time (BFGS MS)	Comp Time (L-BFGS-B FS)	Comp Time (L-BFGS-B MS)	Efinal (BFGS FS)	Efinal (BFGS MS)	Efinal (L-BFGS-B FS)	Efinal (L-BFGS-B MS)
1	1923	1848003	2894	3500	20878.3	5735.63	3009.91	1083.69	2.42118	2.39749	2.35843	2.36077
2	1790	1601155	2515	3033	18288.8	4588	2875.75	910.63	2.31681	2.3142	2.33358	2.34275
3	1569	1230096	2666	3193	12257.3	3588.09	1674.65	521.761	2.49334	2.53964	2.51179	2.53864
4	1534	1175811	2177	2637	7680.8	3215.49	3392.36	239.185	2.27122	2.24908	2.29637	2.28418
5	1487	1104841	2191	2627	16553.5	3816.22	1663.87	1110.71	2.38932	2.3794	2.40068	2.38819
6	1466	1073845	2036	2463	8517.89	3052.54	2351.66	734.074	2.3223	2.30749	2.34334	2.318
7	1423	1011753	1820	2142	10518.6	3827.96	3257.04	1167.1	2.34425	2.34129	2.32553	2.32221
8	1263	796953	1776	2147	11144.6	1518.91	1214.27	475.672	2.24321	2.24917	2.25998	2.23804
9	1214	736291	1740	2137	12503.7	2401.92	1344.43	911.284	2.10706	2.11802	2.1123	2.10888
10	1275	812175	1886	2286	6250.99	1904.98	922.54	422.289	2.27594	2.27969	2.28336	2.27378
11	1189	706266	1672	2095	4755.97	1638.79	1257.12	522.391	2.07895	2.07536	2.06025	2.07999
12	1170	683865	1618	1987	4571.99	2022.8	983.876	572.076	2.12787	2.11366	2.15961	2.11561
13	1173	687378	1768	2107	5004.42	1562.66	920.67	266.912	2.40136	2.33317	2.33405	2.37889
14	1218	741153	1732	2066	5961.29	3140.57	1960.02	592.474	2.2834	2.23035	2.22808	2.23439
15	1009	508536	1460	1779	2941.98	1488.62	686.544	334.358	2.26388	2.20276	2.25969	2.20291
16	951	451725	1404	1721	3117.21	1367.28	614.793	204.424	2.32122	2.26264	2.26923	2.28983
17	918	420903	1124	1387	3283.38	1275.38	1076.16	274.744	1.93397	1.93751	1.93569	1.93276
18	876	383250	1349	1646	2257.9	740.695	559.722	241.899	2.37576	2.36886	2.29197	2.3113
19	583	169653	811	984	1181.85	468.872	183.003	155.502	2.13917	2.12173	2.12907	2.13764
X	1679	1408681	2019	2396	12707.6	4923.31	1501.59	294.973	2.27937	2.28238	2.3231	2.28096

## Sheet: Cell7
Chromosome	Matrix Size	Index Pairs	Non-Zeros	Total Count	Comp Time (BFGS FS)	Comp Time (BFGS MS)	Comp Time (L-BFGS-B FS)	Comp Time (L-BFGS-B MS)	Efinal (BFGS FS)	Efinal (BFGS MS)	Efinal (L-BFGS-B FS)	Efinal (L-BFGS-B MS)
1	1923	1848003	1772	2112	30262.3	7616.15	7628.66	2574.36	1.90611	1.91529	1.90077	1.90132
2	1790	1601155	1986	2364	25446.7	10848.3	2965.28	1581.12	2.08486	2.05949	2.05874	2.09504
3	1569	1230096	1730	2057	21417.5	3961.2	4146.95	1429.11	2.00493	2.0011	1.99772	2.00991
4	1534	1175811	1513	1834	11574.5	3981.37	3844.96	1242.37	1.82883	1.83112	1.82429	1.83551
5	1487	1104841	1419	1739	13400.8	4770.31	4634.85	1336.13	1.80379	1.80453	1.80025	1.79622
6	1466	1073845	1326	1581	16703.4	3294.81	2963.38	1368.58	1.79918	1.78703	1.80257	1.79117
7	1423	1011753	1136	1349	10445.6	5589.29	4390.19	1961.65	1.78124	1.76631	1.76059	1.7752
8	1263	796953	1135	1341	10309.2	2659.52	2784.48	927.212	1.78803	1.78567	1.77176	1.77611
9	1214	736291	1274	1531	8737.57	2889.05	2449.38	1042.11	1.82997	1.83075	1.83302	1.8425
10	1275	812175	1232	1460	10377	3080.43	1580.3	112.618	1.96398	1.96109	1.95699	2.04937
11	1189	706266	1358	1699	5608.51	1513.93	1341.52	558.479	1.83655	1.81324	1.82005	1.81801
12	1170	683865	1061	1268	7881.28	2907.07	1721.56	817.398	1.84796	1.82537	1.83439	1.82471
13	1173	687378	1145	1366	7487.09	2554.14	1891.05	995.705	1.90611	1.90399	1.91169	1.90125
14	1218	741153	989	1135	11590.7	3169.2	2608.22	1171.4	1.76598	1.75838	1.76438	1.75596
15	1009	508536	954	1170	3892.4	1680.58	1413.67	540.054	1.79173	1.75524	1.76614	1.76215
16	951	451725	850	1037	3526	3546.33	1496.72	670.941	1.67793	1.67507	1.67558	1.68035
17	918	420903	775	929	4149.41	1542.13	1605.22	535.91	1.72218	1.71341	1.70473	1.71942
18	876	383250	829	970	3587.07	1087.95	902.546	337.101	1.83483	1.83567	1.84028	1.83785
19	583	169653	535	649	1416.04	236.907	383.493	177.639	1.65723	1.65656	1.64614	1.66539
X	1679	1408681	1417	1631	30325.6	5507.83	5440.7	1826.4	1.93417	1.94084	1.94303	1.92534

## Sheet: Cell8
Chromosome	Matrix Size	Index Pairs	Non-Zeros	Total Count	Comp Time (BFGS FS)	Comp Time (BFGS MS)	Comp Time (L-BFGS-B FS)	Comp Time (L-BFGS-B MS)	Efinal (BFGS FS)	Efinal (BFGS MS)	Efinal (L-BFGS-B FS)	Efinal (L-BFGS-B MS)
1	1923	1848003	1539	1765	42747.1	7717.59	7843.46	3413.11	1.85941	1.85595	1.86345	1.8538
2	1790	1601155	1524	1766	22878.4	5867.36	4576.13	2042.68	1.93685	1.92587	1.92295	1.92987
3	1569	1230096	1207	1397	35642.9	5672.42	4855.6	1929.86	1.73816	1.73363	1.73904	1.73243
4	1534	1175811	1256	1450	12089	4182.81	2999.8	1220.12	1.91107	1.87647	1.87228	1.87662
5	1487	1104841	1147	1283	15947.5	3402.19	3426.45	1368.56	1.85593	1.8551	1.85428	1.85639
6	1466	1073845	1227	1390	27712	3320.13	4418.74	1757.86	2.0385	2.03755	2.03618	2.05308
7	1423	1011753	1012	1159	35434.4	4497.44	3424.18	1811.53	1.79354	1.79058	1.79488	1.78555
8	1263	796953	1006	1142	23574.8	3623.77	2876.05	746.956	1.92357	1.93662	1.92548	1.92826
9	1214	736291	1121	1298	11509	1847.61	1575.8	680.311	1.9614	1.95318	1.95766	1.9566
10	1275	812175	1136	1308	12650.5	2868.69	1488.81	927.426	1.87596	1.87838	1.87613	1.88333
11	1189	706266	1038	1182	9413.52	3776.08	1198.9	601.063	1.8963	1.89034	1.88418	1.87903
12	1170	683865	833	964	10016.2	3007.58	3238.98	1290.53	1.70345	1.70929	1.70681	1.70672
13	1173	687378	901	1028	13712.5	2271.65	1999.5	915.546	1.70559	1.70282	1.70769	1.69699
14	1218	741153	976	1108	13968.5	2815.48	2088.16	1068.38	1.83561	1.8446	1.84339	1.84795
15	1009	508536	823	928	4665.07	1244.46	1284.49	560.272	1.82883	1.82258	1.83573	1.82104
16	951	451725	780	900	2974.13	1426.7	1512.99	463.642	1.92162	1.91667	1.90723	1.91986
17	918	420903	779	872	3076.2	1133.09	679.618	321.763	1.95379	1.94019	1.94056	1.94318
18	876	383250	709	803	3696.12	902.123	877.04	377.842	1.87321	1.86628	1.87588	1.88182
19	583	169653	418	487	1331.72	552.794	521.291	4029.48	1.56524	1.56642	1.56875	1.56226
X	1679	1408681	1220	1386	19813.2	5127.44	4391.69	2461.38	1.85607	1.85916	1.86954	1.85283

## Sheet: Sheet1
Efinal (BFGS FS)	Efinal (BFGS MS)	Efinal (L-BFGS-B FS)	Efinal (L-BFGS-B MS)
#REF!	#REF!	#REF!	#REF!
